# Supplementary material for: Semaglutide Enhances Cellular Regeneration in Skin and Retinal Cells In Vitro
Source: Pharmaceutics. 2025 Aug 27;17(9):1115. doi: 10.3390/pharmaceutics17091115 (PMC12473120; doi:10.3390/pharmaceutics17091115)
Supplement: Supplementary file 1 [file pharmaceutics-17-01115-s001.zip]

Archive with 1 entries (1 files):
- pharmaceutics-3701002-supplementary-revised.pdf
